# Supplementary material for: Sorangicin A Is Active against Chlamydia in Cell Culture, Explanted Fallopian Tubes, and Topical In Vivo Treatment
Source: Antibiotics (Basel). 2023 Apr 22;12(5):795. doi: 10.3390/antibiotics12050795 (PMC10215493; doi:10.3390/antibiotics12050795)
Supplement: Supplementary file 1 [file antibiotics-12-00795-s001.zip]

Archive with 1 entries (1 files):
- antibiotics-2350125-supplementary.pdf
